# Supplementary material for: The development of a novel SNP genotyping assay to differentiate cacao clones
Source: Sci Rep. 2019 Jul 2;9:9512. doi: 10.1038/s41598-019-45884-8 (PMC6606624; doi:10.1038/s41598-019-45884-8)
Supplement: Supplementary file 3 — Supplementary Dataset 3 [file 41598_2019_45884_MOESM3_ESM.xlsx]

## Sheet: Assay performance
ΔCq / SNP assay	HET		HOM REF		HOM ALT
	µ	SD	µ	SD	µ	SD
TcSNP139	0.0967647	0.176334	-2.98444	0.55476	9.65792	0.758411
TcSNP144	-0.856471	0.400284	-9.41763	1.64319	11.5283	1.99071
TcSNP151	-0.225789	0.160496	-8.51972	0.838803	4.42731	0.441831
TcSNP174	-0.15375	0.285866	-9.73635	0.86404	6.38167	0.25658
TcSNP193	-0.204412	0.786692	-9.69925	1.31747	7.48083	0.827452
TcSNP226	-0.0668182	0.204393	-4.44259	0.81355	6.36167	1.51905
TcSNP230	0.19375	0.219052	-4.8325	1.0546	8.10321	0.553435
TcSNP364	-0.437778	0.387243	-10.8231	1.13009	9.57333	0.949925
TcSNP372	-0.0559333	0.126215	-10.0984	2.09489	5.66	0.706199
TcSNP413	-0.0291176	0.230727	-6.45179	0.582648	8.69925	0.929642
TcSNP448	-0.0528571	0.132378	-13.194	1.24514	5.50667	1.75815
TcSNP577	0.1716	0.798865	-10.9256	1.29368	9.93409	1.02741
TcSNP591	0.0363333	0.0896887	-12.0079	1.04668	11.9532	1.34358
TcSNP602	0.094375	0.172944	-8.83226	0.58221	10.22	1.13137
TcSNP606	0.276111	0.259564	-5.72882	0.7557	9.74417	0.983979
TcSNP751	0.426923	0.151238	-9.89328	1.43915	6.862	0.306545
TcSNP786	-0.29	N/A	-7.57286	1.5924	5.49	N/A
TcSNP852	-0.201364	0.364336	-7.47089	0.567295	11.9554	2.19485
TcSNP860	-0.174111	0.236955	-9.80826	0.848352	8.79643	0.889277
TcSNP872	0.0820833	0.123094	-11.9665	1.51353	7.72214	0.673752
TcSNP878	-0.85125	0.171068	-12.2571	1.473	2.69	0
TcSNP891	0.01125	0.119609	-9.26558	0.69434	4.98038	0.319723
TcSNP994	0.132	0.235128	-10.1316	0.964066	7.85861	0.510642
TcSNP1041	0.116364	0.163724	-9.30528	1.8161	6.5	0.230163
TcSNP1060	-0.105385	0.183308	-7.85879	0.536543	5.5375	0.456084
TcSNP1111	0.138889	0.405284	-9.02063	0.767447	8.98818	0.809879
TcSNP1126	0.197143	0.0763685	-7.57476	0.654796	7.81	N/A
TcSNP1280	0.430667	0.214558	-7.42955	2.79154	9.96405	1.82872
TcSNP1331	-0.00194444	0.191289	-8.80179	0.708464	9.29947	0.577083
TcSNP1439	-0.0471875	0.10795	-8.19	0.674418	6.74778	0.581626
TcSNP1458	-0.253846	0.112683	-12.6884	1.66092	11.9662	2.1915
Tcm002s00644224	-0.243235	0.247361	-7.23318	1.13688	5.49042	0.618107
Tcm002s34015437	-0.2094	0.207954	-7.10375	0.823084	4.39591	0.783115
Tcm002s29938429	0.294348	0.191604	-2.19056	1.08611	2.96706	0.865083
Tcm003s12502217	-0.0497619	0.124464	-8.03077	0.613266	5.394	0.618388
Tcm003s20315420	0.0133333	0.132862	-11.4233	1.40539	9.93214	0.838643
Tcm003s05554949	-0.500417	0.521665	-9.89659	0.74845	8.9	0.695369
Tcm003s27807955	0.0596154	0.232293	-8.6955	1.02289	10.3997	1.13775
Tcm006s26507164	0.116714	0.50623	-6.84875	0.777846	6.2585	0.3329
Tcm008s17168944	0.28925	0.212481	-6.89071	0.810802	7.45941	1.0685
Tcm009s28255143	0.431786	0.392872	-8.57447	1.70827	10.3575	1.60231
Tcm009s41415628	0.287368	0.459342	-6.88875	1.01492	10.9625	1.53776
µ	-0.0265276	0.256499	-8.58823	1.08733	7.87897	0.921137
SD	0.288806	0.167371	2.42963	0.481287	2.4582	0.547008

## Sheet: Difference plot thresholds
genotyping models
SNP	ICGD/SBG	REF	ALT	Manual (1)		SD based (2)
				upper boundary	lower boundary	µ + 3x SD(H)	µ - 3xSD(H)
TcSNP139	ICGD	G	T	1,5	-2	0.625766	-0.432236
TcSNP144	ICGD	C	A	3	-3	0.344382	-2.05732
TcSNP151	ICGD	C	T	2,5	-2,5	0.255699	-0.707278
TcSNP174	ICGD + SBG	G	A	2,5	-2,5	0.703849	-1.01135
TcSNP193	ICGD	A	C	3	-3	2.15566	-2.56449
TcSNP226	ICGD+SBG	G	C	2	-2	0.54636	-0.679996
TcSNP230	ICGD	A	G	2	-2	0.850907	-0.463407
TcSNP364	ICGD+SBG	G	A	3	-3	0.72395	-1.59951
TcSNP372	ICGD	A	T	3	-3	0.322711	-0.434578
TcSNP413	SBG	T	C	3	-3	0.663064	-0.7213
TcSNP448	ICGD+SBG	C	G	3	-3	0.344275	-0.44999
TcSNP577	ICGD	C	G	3	-3	2.5682	-2.225
TcSNP591	ICGD	A	C	1,5	-1,5	0.305399	-0.232733
TcSNP602	ICGD+SBG	C	T	2	-2	0.613207	-0.424457
TcSNP606	SBG	A	G	3	-3	1.0548	-0.502582
TcSNP751	SBG	T	G	2	-2	0.880639	-0.0267924
TcSNP786	SBG	C	G	1,5	-1,5	N/A	N/A
TcSNP852	SBG	G	C	2	-2	0.891643	-1.29437
TcSNP860	SBG	G	A	3	-3	0.536754	-0.884977
TcSNP872	ICGD	C	G	1,5	-1,5	0.451365	-0.287198
TcSNP878	ICGD	G	C	2	-3	-0.338046	-1.36445
TcSNP891	ICGD+SBG	C	T	2	-2	0.370076	-0.347576
TcSNP994	SBG	T	C	2	-2	0.837383	-0.573383
TcSNP1041	SBG	C	G	3	-3	0.607535	-0.374808
TcSNP1060	ICGD + SBG	C	T	2	-2	0.44454	-0.655309
TcSNP1111	ICGD + SBG	A	G	3,5	-3,5	1.35474	-1.07696
TcSNP1126	ICGD + SBG	T	A	3	-3	0.426248	-0.0319625
TcSNP1280	ICGD + SBG	A	G	3	-3	1.07434	-0.213008
TcSNP1331	ICGD + SBG	G	A	3	-3	0.571923	-0.575812
TcSNP1439	ICGD + SBG	T	C	3	-3	0.276663	-0.371038
TcSNP1458	ICGD	C	G	3	-3	0.0842039	-0.591896
Tcm002s00644224	ICGD+SBG	C	T	3	-3	0.498847	-0.985317
Tcm002s34015437	ICGD	C	A	1,5	-1,5	0.414461	-0.833261
Tcm002s29938429	ICGD	T	C	2	-1,1	0.86916	-0.280464
Tcm003s12502217	ICGD	A	G	2	-2	0.323629	-0.423153
Tcm003s20315420	ICGD	A	C	5	-5	0.41192	-0.385253
Tcm003s05554949	ICGD+SBG	C	T	4	-4	1.06458	-2.06541
Tcm003s27807955	ICGD	C	A	3	-3	0.756496	-0.637265
Tcm006s26507164	ICGD	T	G	3	-3	1.63541	-1.40198
Tcm008s17168944	ICGD	T	G	3	-3	0.926692	-0.348192
Tcm009s28255143	ICGD+SBG	G	A	3	-3	1.6104	-0.746831
Tcm009s41415628	ICGD+SBG	A	G	3	-3	1.6654	-1.09066

## Sheet: genotype model comparing
SNP	Total Count	Missing data ICGD	Count without missing data ICGD	Genotype model efficiencies determined using ICGD or SBG								Genotype models compared reciprocally
				1 vs ICGD/SBG		2 vs ICGD/SBG		3 vs ICGD/SBG		all together		1 vs 2		1 vs 3		2 vs 3		all together
				#	E	#	E	#	E	#	E	#	E	#	E	#	E	#	E
TcSNP139	65	7	58	52	89.6552	54	93.1034	51	87.931	51	87.931	61	93.8462	64	98.4615	60	92.3077	60	92.3077
TcSNP144	65	7	58	51	87.931	51	87.931	51	87.931	51	87.931	65	100	65	100	65	100	65	100
TcSNP151	65	7	58	52	89.6552	52	89.6552	52	89.6552	52	89.6552	65	100	65	100	65	100	65	100
TcSNP174	64	7	57	56	98.2456	56	98.2456	56	98.2456	56	98.2456	64	100	64	100	64	100	64	100
TcSNP193	64	7	57	54	94.7368	54	94.7368	54	94.7368	53	92.9825	62	96.875	64	100	62	96.875	62	96.875
TcSNP226	65	7	58	50	86.2069	50	86.2069	50	86.2069	50	86.2069	64	98.4615	64	98.4615	65	100	64	98.4615
TcSNP230	65	7	58	54	93.1034	53	91.3793	54	93.1034	53	91.3793	64	98.4615	65	100	64	98.4615	64	98.4615
TcSNP364	65	7	58	54	93.1034	54	93.1034	54	93.1034	54	93.1034	65	100	65	100	65	100	65	100
TcSNP372	65	7	58	52	89.6552	53	91.3793	52	89.6552	52	89.6552	64	98.4615	65	100	64	98.4615	64	98.4615
TcSNP413	65	12	53	53	100	53	100	53	100	53	100	65	100	65	100	65	100	65	100
TcSNP448	65	7	58	53	91.3793	53	91.3793	52	89.6552	51	87.931	65	100	61	93.8462	61	93.8462	61	93.8462
TcSNP577	65	7	58	51	87.931	50	86.2069	51	87.931	50	86.2069	64	98.4615	65	100	64	98.4615	64	98.4615
TcSNP591	65	7	58	45	77.5862	49	84.4828	45	77.5862	45	77.5862	61	93.8462	65	100	61	93.8462	61	93.8462
TcSNP602	65	7	58	54	93.1034	54	93.1034	54	93.1034	54	93.1034	65	100	65	100	65	100	65	100
TcSNP606	65	12	53	53	100	53	100	53	100	53	100	65	100	65	100	65	100	65	100
TcSNP751	65	13	52	52	100	52	100	52	100	52	100	65	100	65	100	65	100	65	100
TcSNP786	65	12	53	53	100	0	0	52	98.1132	0	0	0	N/A	64	98.4615	0	N/A	0	N/A
TcSNP852	65	12	53	53	100	53	100	53	100	53	100	65	100	65	100	65	100	65	100
TcSNP860	64	12	52	51	98.0769	51	98.0769	51	98.0769	51	98.0769	64	100	64	100	64	100	64	100
TcSNP872	65	7	58	53	91.3793	53	91.3793	53	91.3793	53	91.3793	64	98.4615	65	100	64	98.4615	64	98.4615
TcSNP878	65	7	58	46	79.3103	50	86.2069	45	77.5862	44	75.8621	59	90.7692	62	95.3846	58	89.2308	57	87.6923
TcSNP891	65	7	58	45	77.5862	45	77.5862	45	77.5862	45	77.5862	64	98.4615	65	100	64	98.4615	64	98.4615
TcSNP994	65	12	53	53	100	53	100	53	100	53	100	65	100	65	100	65	100	65	100
TcSNP1041	65	12	53	53	100	53	100	50	94.3396	50	94.3396	65	100	62	95.3846	62	95.3846	62	95.3846
TcSNP1060	65	9	56	52	92.8571	52	92.8571	52	92.8571	52	92.8571	65	100	65	100	65	100	65	100
TcSNP1111	65	7	58	53	91.3793	53	91.3793	53	91.3793	53	91.3793	65	100	65	100	65	100	65	100
TcSNP1126	65	7	58	55	94.8276	56	96.5517	55	94.8276	55	94.8276	62	95.3846	65	100	62	95.3846	62	95.3846
TcSNP1280	65	7	58	52	89.6552	53	91.3793	52	89.6552	51	87.931	62	95.3846	65	100	62	95.3846	62	95.3846
TcSNP1331	65	7	58	53	91.3793	53	91.3793	53	91.3793	53	91.3793	65	100	65	100	65	100	65	100
TcSNP1439	65	7	58	54	93.1034	54	93.1034	54	93.1034	54	93.1034	65	100	65	100	65	100	65	100
TcSNP1458	65	7	58	51	87.931	45	77.5862	52	89.6552	45	77.5862	59	90.7692	64	98.4615	58	89.2308	58	89.2308
Tcm002s00644224	65	7	58	53	91.3793	53	91.3793	54	93.1034	53	91.3793	65	100	64	98.4615	64	98.4615	64	98.4615
Tcm002s34015437	65	7	58	54	93.1034	54	93.1034	54	93.1034	54	93.1034	65	100	65	100	65	100	65	100
Tcm002s29938429	65	7	58	53	91.3793	53	91.3793	45	77.5862	44	75.8621	64	98.4615	53	81.5385	54	83.0769	53	81.5385
Tcm003s12502217	65	7	58	53	91.3793	55	94.8276	53	91.3793	53	91.3793	63	96.9231	65	100	63	96.9231	63	96.9231
Tcm003s20315420	65	7	58	53	91.3793	53	91.3793	53	91.3793	53	91.3793	65	100	65	100	65	100	65	100
Tcm003s05554949	65	7	58	50	86.2069	51	87.931	51	87.931	50	86.2069	64	98.4615	64	98.4615	65	100	64	98.4615
Tcm003s27807955	65	7	58	53	91.3793	53	91.3793	53	91.3793	53	91.3793	64	98.4615	65	100	64	98.4615	64	98.4615
Tcm006s26507164	65	7	58	53	91.3793	52	89.6552	53	91.3793	52	89.6552	64	98.4615	65	100	64	98.4615	64	98.4615
Tcm008s17168944	65	7	58	54	93.1034	54	93.1034	54	93.1034	54	93.1034	65	100	65	100	65	100	65	100
Tcm009s28255143	65	7	58	53	91.3793	53	91.3793	53	91.3793	53	91.3793	65	100	65	100	65	100	65	100
Tcm009s41415628	65	9	56	52	92.8571	53	94.6429	52	92.8571	52	92.8571	64	98.4615	65	100	64	98.4615	64	98.4615
Average	64.9286	8.07143	56.8571	52.2381	92.0168	51.1667	89.9657	51.9524	91.5087	50.3095	88.4741	62.4048	98.4604	64.2619	98.9744	61.9524	97.7474	61.8571	97.5973
Stdev	0.260661	2.04096	2.0786	2.28259	5.56064	8.38674	15.16	2.60349	5.87577	8.46654	15.374	9.98794	2.43329	2.00073	3.08941	10.0752	3.70694	10.0936	3.92327
Amount with 100% efficiency				7		6		5		5		22		32		21		19
