# Supplementary material for: The development of a novel SNP genotyping assay to differentiate cacao clones
Source: Sci Rep. 2019 Jul 2;9:9512. doi: 10.1038/s41598-019-45884-8 (PMC6606624; doi:10.1038/s41598-019-45884-8)
Supplement: Supplementary file 4 — Supplementary Dataset 4 [file 41598_2019_45884_MOESM4_ESM.xlsx]

## Sheet: selected SNPs for design
Selected SNP	Chromosome:position	Design characteristics	Context sequence	Ensembl overlapping genes
Cir222s296	4:1132228	not mapped	4:1132157-1132260	EOY02500
Cir222s384	4:1132228	not mapped	4:1132160-1132252	EOY02500
TcSNP1038	5:39482952		5:39482916-39483080	EOY11510
TcSNP1041	10:9096185		10:9096120-9096209	EOY19051
TcSNP1060	2:6761414		2:6761320-6761445
TcSNP1063	7:2331533	no assay		EOY12488
TcSNP1111	5:19481868		5:19481811-19481894	EOY08754
TcSNP1126	7:1586254		7:1586130-1586286	EOY12293
TcSNP1159	2:16234751		2:16234637-16234778	EOX99778
TcSNP1165	2:1733750	not mapped		EOX97255
TcSNP122	2:6913492		2:6913426-6913519	EOX98736
TcSNP1242	7:1795621		7:1795442-1795648	EOY12356
TcSNP1253	9:3838119		9:3838084-3838187	EOY30222
TcSNP1280	1:408649		1:408555-408672	EOX90706
TcSNP1309	8:6728644		8:6728573-6728672	EOY16328
TcSNP1331	10:3598950		10:3598893-3598982	EOY18490
TcSNP1350	1:37541654		1:37541546-37541689	EOX96371
TcSNP1378	9:41521554	no assay		EOY34586
TcSNP139	8:4594236		8:4594094-4594262	EOY15773
TcSNP1439	9:39818201		9:39818143-39818236	EOY34059
TcSNP144	10:94961		10:94938-95032	EOY17525
TcSNP1442	9:27933982		9:27933778-27934011	EOY32353
TcSNP1453	5:34280930	no assay		EOY10343
TcSNP1458	1:31568219		1:31568155-31568245	EOX94816
TcSNP1484	6:25702944	no assay		EOY28529
TcSNP150	5:25759341		5:25759311-25759435	EOY09075
TcSNP151	8:8960510		8:8960447-8960544	EOY16611 / EOY16524
TcSNP1520	8:2909479		8:2909400-2909504	EOY15331
TcSNP174	4:20132340		4:20132311-20132600	EOY03874 / EOY03877
TcSNP189	8:515917		8:515783-515947	EOY14522
TcSNP193	9:39220820		9:39220623-39220852	EOY33873
TcSNP226	9:5960954		9:5960892-5960974	EOY30835
TcSNP230	10:16084008		10:16083975-16084090	EOY19294
TcSNP242	9:37697514		9:37697425-37697539	EOY33472
TcSNP25	9:35795067		9:35794938-35795104	EOY33182
TcSNP309	6:21954656		6:21954590-21954684	EOY27471
TcSNP32	4:31580452	no assay		EOY06326
TcSNP329	7:22283653		7:22283488-22283683	EOY14220
TcSNP364	9:1213946		9:1213915-1214009
TcSNP372	4:33263705		4:33263573-33263729	EOY06891
TcSNP389	10:3844569	no assay		EOY18561
TcSNP413	3:33573251		3:33573088-33573286	EOY25213
TcSNP448	4:32701681		4:32701606-32701714	EOY06700 / EOY06682
TcSNP469	7:5837008		7:5836935-5837029	EOY13085
TcSNP497	6:26034597	no assay		EOY28609
TcSNP521	2:7557544	no assay		EOX98860
TcSNP529	1:11352078		1:11352046-11352165	EOX93220
TcSNP534	1:16001950		1:16001817-16001982	EOX93801
TcSNP560	10:2291612		10:2291539-2291641	EOY18179
TcSNP577	5:3671883		5:3671820-3671913	EOY07970
TcSNP591	1:6169009		1:6168907-6169035	EOX92303
TcSNP602	6:1955445		6:1955413-1955549	EOY25576
TcSNP606	7:23128004		7:23127980-23128197	EOY14290
TcSNP619	6:4304683		6:4304659-4304798	EOY26087
TcSNP645	5:31141888		5:31141746-31141913	EOY09812
TcSNP702	10:25152395		10:25152276-25152418	EOY20175
TcSNP723	10:22403658		10:22403633-22403769	EOY19770
TcSNP731	10:1444954		10:1444767-1444980	EOY17923
TcSNP75	2:41327516		2:41327433-41327542	EOY01903/ EOY01904
TcSNP751	5:40123923		5:40123809-40123952	EOY11717
TcSNP786	1:3349418		1:3349300-3349447	EOX91633
TcSNP799	8:5646904		8:5646758-5646934	EOY16070
TcSNP823	5:2586995		5:2586784-2587029	EOY07754
TcSNP852	3:32166890		3:32166704-32166916	EOY24771
TcSNP860	2:33565435		2:33565407-33565659	EOY00562
TcSNP872	4:27363549		4:27363417-27363579	EOY05144
TcSNP878	3:2250028		3:2249938-2250055	EOY21010
TcSNP886	4:24461896		4:24461814-24461920	EOY04470
TcSNP891	2:8599895		2:8599827-8599919	EOX99126
TcSNP90	5:36624365		5:36624280-36624403	EOY10805
TcSNP928	3:30759749		3:30759675-30759777	EOY24387
TcSNP994	6:23620886		6:401922-402017	EOY27927
TcSNP998	5:1748991		5:1748917-1749021	EOY07493 / EOY07335
Tw8s204	9:818881	not mapped		EOY29345
W11s867	5:31473933	not mapped		EOY09878
W17s189	1:13139109	not mapped		EOX93440
W3s41	2:40997979	not mapped		EOY01813 / EOY01816
W3s463	2:40998401	not mapped		EOY01813 / EOY01816
W3s558	2:40998496	not mapped		EOY01813 / EOY01816
W7s104	7:53406	not mapped		EOY11826
W8s119	9:818966	not mapped		EOY29345
W8s131	9:818954	not mapped		EOY29345
W8s288	9:818797	not mapped		EOY29345
Tcm1s34864029	1:34864089		1:34863916-34864323	EOX95613
Tcm1s13669371	1:13669431	no assay		EOX93515
Tcm2s34015437	2:34015497		2:34015272-34015687	EOY00630
Tcm2s00644224	2:644284		2:644049-644328	EOX96947
Tcm3s27807955	3:27808015		3:27807786-27808191	EOY23546
Tcm3s12502217	3:12502277		3:12502115-12502510	EOY21567
Tcm4s30920562	4:30920622		4:30920508-30920855	EOY06105
Tcm4s26676421	4:26676481		4:26676384-26676712	EOY04967
Tcm5s02661232	5:2661292		5:2661060-2661394	EOY07779
Tcm5s34406222	5:34406282		5:34406055-34406389	EOY10372
Tcm6s18771000	6:18771060		6:18770832-18771243	EOY26859
Tcm6s24896580	6:24896640		6:24896408-24896832	EOY28313
Tcm7s00380566	7:380626		7:380398-380777	EOY11925 / EOY11926
Tcm7s09553490	7:9553550		7:9553432-9553777	EOY13620
Tcm8s11556831	8:11556891		8:11556662-11557070	EOY16814
Tcm8s17168944	8:17169004		8:17168775-17169178	EOY17037
Tcm9s17898807	9:17898867		9:17898633-17898974	EOY31922
Tcm9s28255143	9:28255203		9:28254971-28255397	EOY32367
Tcm1s19978367	1:19978427		1:19978193-19978509	EOX94072
Tcm1s26531505	1:26531565		1:26531333-26531758	EOX94229
Tcm2s11128349	2:11128409		2:11128180-11128578	EOX99404
Tcm2s20518015	2:20518075	no assay		EOX99976
Tcm2s29938429	2:29938489		3:29938254-29938625	EOY00220
Tcm3s05554949	3:5555009		3:5554775-5555140	EOY21285
Tcm3s20315420	3:20315480		3:20315250-20315677	EOY21999
Tcm4s13887242	4:13887302		4:13887124-13887529	EOY03369
Tcm4s01140441	4:1140501		4:1140272-1140627	EOY02501
Tcm5s00373310	5:373370		5:373135-373506	EOY07071
Tcm5s37961284	5:37961344		5:37961116-37961492	EOY11102
Tcm6s26507164	6:26507224		6:26506994-26507382	EOY28777
Tcm8s02113510	8:2113570		8:2113335-2113758	EOY15059
Tcm9s41415628	9:41415688		9:41415522-41415912	EOY34549

## Sheet: DMAS qPCR testing (with ICGD)
TcSNP	Ref. allele	Alt. Allele	LCTEEN37/A	IFC 5	PA 137	ICS 43	APA 4	MA12	SCA 6	AMAZ15/15	POUND 16/B	SIAL 339
75	A	G	A*	A*	A*	A*	A*	A*	n.d.	n.d.	n.d.	n.d.
90	G	T	G*	G*	G*	G*	G*	G*	n.d.	n.d.	n.d.	n.d.
139	G	T	H	G	H	H	G	H	n.d.	n.d.	n.d.	n.d.
144	C	A	A	H	H	H	C	C	n.d.	n.d.	n.d.	n.d.
150	A	C	C*	C*	C*	C*	C*	C*	n.d.	n.d.	n.d.	n.d.
151	C	T	T	C	H	H	C	C	n.d.	n.d.	n.d.	n.d.
174	G	A	H	G	G	H	G	G	n.d.	n.d.	n.d.	n.d.
189	C	T	C*	C*	C*	C*	C*	C*	n.d.	n.d.	n.d.	n.d.
193	A	C	C	H	H	H	A	A	n.d.	n.d.	n.d.	n.d.
226	G	C	G*	G*	G*	H	G*	G*	n.d.	n.d.	n.d.	n.d.
230	A	G	H	A	H	G	A	H	n.d.	n.d.	n.d.	n.d.
242	G	A	H	H	G*	H	H	H	n.d.	n.d.	n.d.	n.d.
309	G	A	A*	A*	H	G*	G*	H	n.d.	n.d.	n.d.	n.d.
329	C	T	C*	C*	C*	C*	C*	C*	n.d.	n.d.	n.d.	n.d.
364	G	A	H	H	G	H	G	G	n.d.	n.d.	n.d.	n.d.
372	A	T	H	A	A	A	A	A	n.d.	n.d.	n.d.	n.d.
448	C	G	C	H	C	C	C	C	n.d.	n.d.	n.d.	n.d.
469	T	C	H	T*	H	H	T*	T*	n.d.	n.d.	n.d.	n.d.
529	G	T	T*	T*	H	T*	T*	T*	n.d.	n.d.	n.d.	n.d.
534	A	G	A*	A*	A*	A*	A*	A*	n.d.	n.d.	n.d.	n.d.
560	A	C	A*	H	A*	H	H	H	n.d.	n.d.	n.d.	n.d.
577	C	G	H	C	H	C	C	C	n.d.	n.d.	n.d.	n.d.
591	A	C	C	H	C	A	A	A	n.d.	n.d.	n.d.	n.d.
602	C	T	C	H	T	H	C	C	n.d.	n.d.	n.d.	n.d.
619	A	G	H	H	A*	H	A*	A*	n.d.	n.d.	n.d.	n.d.
702	A	G	A*	A*	A*	A*	A*	A*	n.d.	n.d.	n.d.	n.d.
723	C	A	C*	C*	H	C*	H	C*	n.d.	n.d.	n.d.	n.d.
731	C	T	H	T*	H	H	H	H	n.d.	n.d.	n.d.	n.d.
799	A	C	H	H	C*	C*	C*	C*	n.d.	n.d.	n.d.	n.d.
823	T	G	T*	T*	T*	T*	T*	T*	n.d.	n.d.	n.d.	n.d.
872	C	G	H	C*	C*	C*	C*	H	n.d.	n.d.	n.d.	n.d.
878	G	C	H	G*	G*	H	G*	G*	n.d.	n.d.	n.d.	n.d.
886	A	G	H	H	A*	G*	A*	H	n.d.	n.d.	n.d.	n.d.
891	C	T	T	C	C	C	C	C	n.d.	n.d.	n.d.	n.d.
928	G	A	A*	A*	n.d.	n.d.	n.d.	H	n.d.	n.d.	n.d.	n.d.
998	C	T	C*	T*	C*	C*	T*	C*	n.d.	n.d.	n.d.	n.d.
1038	T	C	T*	T*	T*	T*	T*	T*	n.d.	n.d.	n.d.	n.d.
1060	C	T	C	H	C	H	C	H	n.d.	n.d.	n.d.	n.d.
1111	A	G	H	G	G	H	A	H	n.d.	n.d.	n.d.	n.d.
1126	T	A	H	T	T	H	T	T	n.d.	n.d.	n.d.	n.d.
1159	C	A	C	C	C	C	C	C	n.d.	n.d.	n.d.	n.d.
1253	A	C	H	C*	C*	C*	H	H	n.d.	n.d.	n.d.	n.d.
1280	A	G	G	G	A*	G	G	G	n.d.	n.d.	n.d.	n.d.
1309	A	G	H	H	H	T	T	H	n.d.	n.d.	n.d.	n.d.
1331	G	A	A	G	H	G	A	H	n.d.	n.d.	n.d.	n.d.
1439	T	C	C	H	C	H	T	T	n.d.	n.d.	n.d.	n.d.
1442	G	A	G*	G*	G*	G*	G*	G*	n.d.	n.d.	n.d.	n.d.
1458	C	G	G*	C*	G*	C*	C*	C*	n.d.	n.d.	n.d.	n.d.
SNP	Ref. allele	Alt. Allele	LCTEEN37/A	IFC 5	PA 137	ICS 43	APA 4	MA12	SCA 6	AMAZ15/15	POUND 16/B	SIAL 339
TCM001s34864029	G	A	G*	G*	G*	G*	G*	G*	n.d.	n.d.	n.d.	n.d.
TCM002s00644224	G	A	A*	G*	H	H	G*	G*	A*	n.d.	n.d.	n.d.
TCM002s34015437	C	A	H	H	A*	H	C*	C*	A*	n.d.	n.d.	n.d.
TCM003s12502217	A	G	G*	H	A*	H	A*	A*	G*	n.d.	n.d.	n.d.
TCM003s27808955	C	A	C	H	C	H	A	H	C	n.d.	n.d.	n.d.
TCM004s26676421	T	C	C	H	H	H	H	H	n.d.	n.d.	n.d.	n.d.
TCM004s30920562	T	G	H	H	H	H	H	H	n.d.	n.d.	n.d.	n.d.
TCM005s02661232	A	C	A	C	C	A	C	C	n.d.	n.d.	n.d.	n.d.
TCM005s34406222	T	C	H	H	C	C	C	C	n.d.	n.d.	n.d.	n.d.
TCM006s18771000	A	G	A	A	A	A	H	A	n.d.	n.d.	n.d.	n.d.
TCM006s24896580	C	T	C	C	C	C	C	C	n.d.	n.d.	n.d.	n.d.
TCM007s00380566	A	G	H	H	H	H	H	H	n.d.	n.d.	n.d.	n.d.
TCM007s09553490	n.d.	n.d.	n.d.	n.d.	n.d.	n.d.	n.d.	n.d.	n.d.	n.d.	n.d.	n.d.
TCM008s11556831	T	C	H	H	H	H	H	H	n.d.	n.d.	n.d.	n.d.
TCM008s17169944	T	G	T	G	T	H	G	G	H	n.d.	n.d.	n.d.
TCM009s17898807	G	T	G*	T*	G*	H	T*	T*	G*	n.d.	n.d.	n.d.
TCM009s28255143	G	A	G	A	A	A	G	G	G	n.d.	n.d.	n.d.
TCM001s19978367	C	T	C*	H	C*	C*	H	C*	H	C*	C*	H
TCM001s26531505	T	C	H	H	C*	C*	C*	C*	H	C*	C*	C*
TCM002s11128349	T	C	T*	n.d.	H	n.d.	H	H	H	n.d.	H	H
TCM002s29938429	T	C	H	H	C	H	T	T	C	C	C	H
TCM003s05555949	C	T	H	H	C	H	C	C	T	C	H	C
TCM003s20315420	A	C	H	A	A	H	A	A	C	H	H	A
TCM004s01140441	T	C	H	H	H	H	C*	H	T*	C*	H	H
TCM004s13887242	G	A	G*	G*	G*	H	G*	G*	G*	G*	G*	G*
TCM005s00373310	A	C	C*	A*	C*	C*	H	A*	H	C*	A*	A*
TCM005s37961284	T	C	T*	H	T*	H	C*	C*	T*	H	H	H
TCM006s26507164	T	G	H	H	H	H	T	T	T	T	H	T
TCM008s02113510	C	T	H	H	H	T*	H	H	H	H	H	H
TCM009s41415628	A	G	G	H	H	H	A	H	G	G	H	A

## Sheet: DMAS qPCR testing (with SBG)
TcSNP	LCTEEN37/A	IFC5	PA137	ICS43	APA4	MA12
25	H	C	C	C	C	C
122	A	A	A	A	G	A
413	C	H	C	H	T	H
606	A	A	A	H	A	A
645	H	T	T	H	T	T
751	T	H	H	H	T	T
786	H	C	C	C	C	C
852	C	G	H	G	G	G
860	H	H	H	H	G	G
994	H	T	H	H	C	H
1041	C	C	C	C	G	C
1242	H	C	H	C	C	C
1350	H	A	H	A	A	C
1520	G	A	G	H	G	G
TcSNP	Ref. allele	Alt. allele	LCTEEN37/A	IFC5	PA137	ICS43	APA4	MA12
25	C	G	H	C	C	C	C	C
122	A	G	H	H	H	H	H	H
413	T	C	C	H	C	H	T	H
606	A	G	A	A	A	H	A	A
645	T	C	H	H	H	T	H	H
751	T	G	T	H	H	H	T	T
786	C	G	H	C	C	C	C	C
852	G	C	C	G	H	G	G	G
860	G	A	H	H	H	H	G	G
994	T	C	H	T	H	H	C	H
1041	C	G	C	C	C	C	G	C
1242	C	A	H	A	A	A	A	A
1350	A	C	H	A	H	A	A	C
1520	A	G	G	H	G	G	G	G
