# Supplementary material for: The development of a novel SNP genotyping assay to differentiate cacao clones
Source: Sci Rep. 2019 Jul 2;9:9512. doi: 10.1038/s41598-019-45884-8 (PMC6606624; doi:10.1038/s41598-019-45884-8)
Supplement: Supplementary file 5 — Supplementary Dataset 5 [file 41598_2019_45884_MOESM5_ESM.xlsx]

## Sheet: DMAS qPCR results
	TcSNP25		TcSNP139		TcSNP144		TcSNP151		TcSNP174		TcSNP193		TcSNP226		TcSNP230		TcSNP364		TcSNP372		TcSNP413		TcSNP448		TcSNP577		TcSNP591		TcSNP602		TcSNP606		TcSNP751		TcSNP786		TcSNP852		TcSNP860		TcSNP872		TcSNP878		TcSNP891		TcSNP994		TcSNP1041
clone	Allele 1	Allele 2	Allele 1	Allele 2	Allele 1	Allele 2	Allele 1	Allele 2	Allele 1	Allele 2	Allele 1	Allele 2	Allele 1	Allele 2	Allele 1	Allele 2	Allele 1	Allele 2	Allele 1	Allele 2	Allele 1	Allele 2	Allele 1	Allele 2	Allele 1	Allele 2	Allele 1	Allele 2	Allele 1	Allele 2	Allele 1	Allele 2	Allele 1	Allele 2	Allele 1	Allele 2	Allele 1	Allele 2	Allele 1	Allele 2	Allele 1	Allele 2	Allele 1	Allele 2	Allele 1	Allele 2	Allele 1	Allele 2	Allele 1
LCTEEN37/A	C	G	G	T	A	A	T	T	A	G	A	C	G	G	A	G	A	G	A	T	C	C	C	C	C	G	C	C	C	C	A	A	T	T	C	G	C	C	G	A	C	G	G	C	T	T	C	T	C
IFC5[CIV]	C	C	G	G	A	C	C	C	G	G	A	C	G	G	A	A	A	G	A	A	C	T	C	G	C	C	A	C	C	T	A	A	G	T	C	C	G	G	G	A	C	C	G	G	C	C	T	T	C
PA137[PER]	C	C	G	T	A	C	C	T	G	G	A	C	G	G	A	G	G	G	A	A	C	C	C	C	C	G	C	C	T	T	A	A	G	T	C	C	C	G	G	A	C	C	G	G	C	C	C	T	C
ICS1(CEFORTT)	C	G	T	T	C	C	C	T	A	G	A	C	C	G	A	G	A	G	T	T	C	T	G	G	C	C	C	C	C	C	A	G	G	T	C	C	G	G	G	A	C	G	G	G	C	T	C	T	C
ICS43	C	C	G	T	A	C	C	T	G	G	A	C	C	G	G	G	A	G	A	A	C	T	C	C	C	C	A	A	C	T	A	G	G	T	C	C	G	G	G	A	C	C	G	C	C	C	C	T	C
APA4	C	C	G	G	C	C	C	C	G	G	A	A	G	G	A	A	G	G	A	A	T	T	C	C	C	C	A	A	C	C	A	A	T	T	C	C	G	G	G	G	C	C	G	G	C	C	C	C	G
MA12[BRA]	C	C	G	T	C	C	C	C	G	G	A	A	G	G	A	G	G	G	A	A	C	T	C	C	C	C	A	A	C	C	A	A	T	T	C	C	G	G	G	G	C	G	G	G	C	C	C	T	C
LCTEEN62/S-4	C	C	T	T	A	A	C	T	G	G	A	A	G	G	A	G	G	G	A	A	C	C	C	C	C	G	A	C	C	C	A	G	T	T	C	C	G	G	G	G	C	G	G	G	C	C	C	C	C
POUND16/B	C	C	T	T	C	C	C	C	G	G	A	C	C	G	G	G	G	G	A	A	C	T	C	C	C	G	A	A	C	C	A	G	T	T	C	C	G	G	G	G	C	G	G	C	C	C	T	T	C
MAN15/2[BRA]	C	C	T	T	C	C	C	T	G	G	A	C	C	G	A	G	G	G	A	A	C	T	C	C	C	G	A	C	C	T	A	A	G	T	C	C	G	G	G	A	C	C	G	G	C	T	C	T	C
IMC67	C	C	G	T	A	A	C	T	G	G	A	C	G	G	A	A	G	G	A	T	C	T	C	C	G	G	A	C	C	C	A	A	G	T	C	C	G	G	G	G	C	G	G	G	C	C	C	C	C
PA88[PER]	C	C	T	T	A	C	C	T	G	G	A	A	G	G	G	G	G	G	A	A	T	T	C	C	C	G	A	C	C	T	A	A	G	T	C	C	C	C	G	G	C	C	G	G	C	C	C	T	C
PA156[PER]	C	C	G	G	A	C	C	C	G	G	A	A	G	G	A	A	G	G	A	A	T	T	C	C	C	G	C	C	T	T	A	A	T	T	C	C	C	C	G	G	C	C	G	G	C	C	C	C	C
PA70[PER]	C	C	G	G	A	A	C	C	G	G	A	A	G	G	A	G	G	G	A	A	T	T	C	C	C	G	A	C	C	T	A	A	T	T	C	C	C	C	G	G	C	C	G	G	C	C	C	C	C
PA120[PER]	C	G	G	T	A	A	T	T	G	G	A	C	G	G	A	A	G	G	A	A	C	T	C	C	C	G	C	C	C	C	A	G	G	T	C	G	C	G	G	A	C	G	G	G	C	T	C	T	C
SCA6	G	G	G	G	C	C	T	T	G	G	C	C	G	G	A	A	G	G	A	A	C	C	G	G	C	G	C	C	C	C	A	G	T	T	G	G	C	C	A	A	G	G	G	C	T	T	C	C	C
SCA9(CEFORTT)	C	G	G	G	C	C	C	T	-	-	-	-	G	G	A	G	A	G	A	A	C	C	C	C	C	G	C	C	C	T	G	G	T	T	C	G	C	G	A	A	G	G	G	C	C	T	C	T	C
NA32	C	C	T	T	A	C	C	T	G	G	A	A	C	G	A	G	G	G	A	T	C	T	C	C	G	G	A	A	C	C	A	A	T	T	C	C	G	G	G	G	G	G	G	G	C	C	C	T	C
NA33	C	C	G	T	A	C	C	T	G	G	A	C	G	G	G	G	G	G	A	T	C	C	C	G	G	G	A	C	C	C	A	A	T	T	C	C	C	G	G	G	C	C	G	C	C	T	C	T	C
MO81	C	C	T	T	C	C	C	T	G	G	A	C	G	G	G	G	G	G	A	A	T	T	C	C	C	G	C	C	T	T	A	A	T	T	C	C	C	G	G	A	C	C	G	G	C	C	T	T	C
IMC53	C	C	T	T	C	C	C	T	G	G	A	C	G	G	G	G	G	G	A	T	C	C	C	C	G	G	A	C	C	C	A	G	T	T	C	C	G	G	G	A	G	G	G	G	C	T	T	T	C
AMAZ15/15	C	G	G	G	C	C	C	C	G	G	A	C	G	G	A	A	G	G	A	A	T	T	C	C	C	G	A	A	C	T	A	A	T	T	C	C	C	G	A	A	C	G	G	G	T	T	C	C	G
PA127	C	C	G	G	A	C	C	C	G	G	A	A	G	G	A	G	G	G	A	A	C	T	C	C	C	G	C	C	T	T	A	A	G	G	C	C	G	G	A	A	C	C	G	G	C	C	C	T	C
NA149	C	C	T	T	C	C	C	C	G	G	A	A	G	G	A	A	G	G	A	A	C	C	C	C	G	G	A	A	C	C	A	A	T	T	C	C	G	G	G	G	C	C	G	G	C	C	T	T	C
SIAL339	C	C	G	T	A	C	C	T	G	G	A	C	G	G	A	G	G	G	A	T	T	T	C	C	C	G	A	C	C	T	A	A	T	T	C	C	G	G	G	G	C	G	G	G	C	C	T	T	C
SPEC41/6-18	C	C	G	G	C	C	C	C	G	G	A	A	G	G	A	A	G	G	A	A	T	T	C	C	C	C	A	A	C	C	A	A	T	T	C	C	G	G	G	G	C	C	G	G	C	C	C	C	G
FSC13	C	C	G	T	A	C	C	C	G	G	A	A	G	G	A	G	G	G	A	T	C	T	C	G	C	C	A	A	C	C	A	G	G	T	C	C	C	G	G	A	G	G	G	G	C	T	C	T	C
LCTEEN302	G	G	T	T	A	A	T	T	A	A	C	C	C	C	G	G	G	G	T	T	C	C	G	G	G	G	C	C	C	C	A	A	G	T	C	C	C	C	G	G	G	G	C	C	T	T	C	T	C
GU114/P	C	C	T	T	A	A	T	T	G	G	A	A	G	G	G	G	G	G	A	A	T	T	C	C	C	C	C	C	C	C	A	A	G	G	C	C	G	G	G	G	C	C	G	G	C	C	C	C	C
KER6	C	C	G	T	A	A	C	T	G	G	A	A	G	G	G	G	G	G	A	A	T	T	C	C	C	C	A	C	C	C	A	A	T	T	C	C	G	G	G	G	C	C	G	G	C	C	C	C	C
KER3	C	C	T	T	C	C	T	T	G	G	A	A	G	G	G	G	G	G	A	A	T	T	C	C	C	C	C	C	C	C	A	A	T	T	C	C	G	G	G	G	C	C	G	G	C	C	C	C	C
GU133/C	C	C	T	T	A	A	T	T	G	G	A	A	G	G	G	G	G	G	A	A	T	T	C	C	C	C	A	C	C	C	A	A	G	G	C	C	G	G	G	G	C	C	G	G	C	C	C	C	C
GU261/P	-	-	T	T	A	A	T	T	G	G	A	A	G	G	G	G	G	G	A	A	T	T	C	C	C	C	A	C	C	C	A	A	G	G	C	C	G	G	G	G	C	C	G	G	C	C	C	C	C
PA121[PER]	-	-	G	T	A	C	C	C	G	G	A	A	G	G	A	A	G	G	A	A	C	T	C	C	C	G	C	C	T	T	A	A	T	T	C	C	C	G	G	G	C	C	G	G	C	C	T	T	C
PA13[PER]	C	C	G	T	C	C	C	T	G	G	C	C	G	G	A	G	G	G	A	A	C	T	C	C	C	G	C	C	C	C	A	A	G	T	C	C	C	C	G	A	C	C	G	G	C	C	C	T	C
NA26	C	C	T	T	A	C	C	T	G	G	A	A	C	G	A	G	G	G	A	T	C	T	C	C	G	G	A	C	C	C	A	A	T	T	C	C	G	G	G	G	G	G	G	G	C	C	C	T	C
NA232	C	C	T	T	C	C	C	C	G	G	A	A	G	G	A	A	G	G	A	A	C	C	C	C	G	G	A	A	C	C	A	A	T	T	C	C	G	G	G	G	C	C	G	G	C	C	T	T	C
NA399	C	C	T	T	C	C	C	C	G	G	A	A	C	G	A	G	G	G	A	A	C	C	C	C	G	G	A	C	C	C	A	A	T	T	C	C	G	G	G	G	C	G	G	G	C	C	T	T	C
SCA11	C	C	G	T	A	C	C	C	G	G	A	A	C	G	A	G	G	G	A	T	C	T	C	C	G	G	A	A	C	C	A	A	T	T	C	C	G	G	G	G	G	G	G	G	C	T	C	T	C
SCA9	C	C	G	T	A	C	C	C	G	G	A	A	C	G	A	G	G	G	A	T	C	T	C	C	G	G	A	A	C	C	A	A	T	T	C	C	G	G	G	G	G	G	G	G	C	T	C	T	C
U45[PER]	C	C	G	G	A	A	T	T	G	G	C	C	G	G	G	G	G	G	A	A	C	C	G	G	G	G	C	C	C	C	G	G	T	T	C	C	C	C	A	A	G	G	G	C	T	T	C	C	C
U70[PER]	C	C	G	G	A	A	T	T	G	G	C	C	G	G	G	G	G	G	A	A	C	C	G	G	G	G	C	C	C	C	G	G	T	T	C	C	C	C	-	-	G	G	G	C	T	T	C	C	C
IMC60	C	C	T	T	A	C	C	C	G	G	A	C	C	C	A	G	G	G	A	A	C	C	C	C	C	G	A	A	C	T	A	G	T	T	C	C	C	G	G	G	G	G	G	G	C	T	T	T	C
IMC103	C	C	T	T	C	C	C	C	G	G	A	C	G	G	A	G	G	G	A	T	C	C	C	C	C	G	A	C	C	C	G	G	T	T	C	C	G	G	G	G	G	G	G	G	C	C	T	T	C
COCA3370/5[CHA]	C	G	T	T	C	C	C	T	G	G	A	A	G	G	A	A	A	G	A	A	T	T	C	C	C	G	C	C	C	C	G	G	T	T	C	C	G	G	G	A	G	G	G	C	C	T	C	T	C
POUND12/A	C	C	G	T	C	C	C	T	G	G	A	C	C	G	A	A	G	G	A	A	C	C	C	C	C	C	A	C	C	T	A	A	T	T	C	C	G	G	G	A	C	G	G	C	T	T	C	C	C
LCTEEN163/A	C	G	T	T	A	A	T	T	A	A	C	C	C	G	G	G	A	G	T	T	C	C	C	C	G	G	C	C	C	C	A	G	T	T	C	C	C	C	A	A	G	G	G	C	T	T	T	T	C
LCTEEN401	C	C	T	T	A	A	T	T	G	G	C	C	G	G	A	G	A	G	T	T	C	C	C	C	C	C	C	C	C	C	A	A	T	T	C	C	C	C	G	A	C	G	C	C	T	T	C	C	C
LCTEEN261/S-4	C	C	T	T	C	C	C	T	A	G	A	C	G	G	A	A	G	G	A	T	C	T	C	C	C	G	A	C	C	C	A	A	T	T	C	C	C	G	G	A	C	G	G	C	C	T	T	T	C
NAPO25[CHA]	C	C	T	T	A	C	T	T	A	A	C	C	C	C	G	G	A	A	T	T	C	C	C	C	G	G	C	C	C	C	A	G	T	T	C	C	C	C	G	G	G	G	G	C	T	T	T	T	C
RB47[BRA]	C	C	T	T	A	C	C	C	G	G	C	C	C	C	A	A	G	G	A	A	C	C	G	G	G	G	C	C	C	C	A	A	G	G	C	C	G	G	A	A	C	C	G	G	T	T	C	C	C
LCTEEN412	C	G	T	T	C	C	T	T	A	G	C	C	C	G	A	A	A	G	A	T	C	C	C	C	C	G	C	C	C	C	G	G	T	T	C	C	C	G	A	A	C	G	G	C	T	T	C	C	C
EBC148	C	C	T	T	C	C	C	C	G	G	A	C	C	G	A	G	G	G	A	A	C	C	C	C	G	G	A	A	C	T	A	A	T	T	C	C	G	G	G	G	G	G	G	G	C	T	T	T	C
RB46[BRA]	C	C	T	T	A	C	C	T	G	G	C	C	C	C	A	A	G	G	A	A	C	C	G	G	C	G	A	C	C	C	A	A	G	G	C	C	G	G	A	A	C	C	G	G	T	T	C	C	C
ICS1	C	C	T	T	A	A	C	C	A	G	A	A	C	G	A	G	A	A	A	T	C	T	C	G	C	C	A	C	C	T	G	G	G	T	C	C	G	G	G	A	C	G	G	C	C	C	T	T	C
UF676	C	C	G	T	A	C	C	T	A	G	A	C	C	G	A	G	A	G	A	T	C	T	C	G	C	C	A	C	C	C	A	G	G	T	C	C	G	G	G	A	C	G	G	C	C	C	C	T	C
ICS95	C	C	G	T	A	C	C	T	A	G	A	C	C	G	G	G	A	A	A	T	C	T	C	G	C	C	C	C	C	T	A	G	G	T	C	C	G	G	G	A	C	G	G	C	C	C	C	T	C
UF613	C	G	G	T	C	C	C	T	A	G	A	C	G	G	A	G	G	G	A	T	C	T	C	G	C	C	A	C	C	T	A	A	T	T	C	C	C	G	G	A	C	C	G	C	C	T	T	T	C
MO20	C	G	G	T	C	C	C	T	G	G	A	C	G	G	A	G	A	G	A	A	C	C	C	C	C	G	C	C	C	T	G	G	T	T	C	G	C	G	A	A	C	G	G	C	C	T	C	T	C
U26[PER]	C	C	G	T	A	A	T	T	G	G	C	C	C	C	A	G	G	G	T	T	C	C	G	G	G	G	C	C	C	C	G	G	T	T	C	C	C	C	A	A	G	G	G	C	T	T	T	T	C
EET183[ECU]	C	G	G	T	C	C	C	T	G	G	A	C	C	C	A	G	A	G	A	T	C	C	C	C	C	G	C	C	C	T	A	A	T	T	C	C	C	G	G	A	C	C	G	C	C	T	T	T	C
EET19[ECU]	C	G	T	T	C	C	C	T	G	G	C	C	G	G	A	G	G	G	A	T	C	C	C	C	C	G	C	C	C	T	A	A	G	T	C	C	C	G	A	A	C	C	G	C	C	T	T	T	C
EET95[ECU]	C	G	G	T	C	C	C	T	G	G	A	C	G	G	A	A	G	G	A	T	C	T	C	C	C	G	C	C	C	C	A	A	T	T	C	C	C	G	G	A	C	C	G	C	C	T	T	T	C
CRIOLLO21[CRI]	C	C	G	T	A	C	C	T	A	G	A	A	G	G	A	G	G	G	A	A	T	T	C	G	C	C	A	A	C	T	A	A	T	T	C	C	G	G	G	A	G	G	G	C	C	C	C	T	C
CRIOLLO11[CRI]	C	C	G	T	C	C	C	C	A	A	C	C	C	C	A	G	A	G	A	T	C	C	C	G	C	C	C	C	C	C	A	A	T	T	C	C	G	G	G	G	G	G	G	G	C	C	T	T	C
[truncated: 39 more columns]

## Sheet: ICGD data for validation
	TcSNP139		TcSNP144		TcSNP151		TcSNP174		TcSNP193		TcSNP226*		TcSNP230		TcSNP364		TcSNP372		TcSNP448		TcSNP577		TcSNP591		TcSNP602		TcSNP872		TcSNP878*		TcSNP891		TcSNP1060		TcSNP1111		TcSNP1126		TcSNP1280		TcSNP1331		TcSNP1439		TcSNP1458*		TcM2s00644224		TcM2s29938429
clone	Allele 1	Allele 2	Allele 1	Allele 2	Allele 1	Allele 2	Allele 1	Allele 2	Allele 1	Allele 2	Allele 1	Allele 2	Allele 1	Allele 2	Allele 1	Allele 2	Allele 1	Allele 2	Allele 1	Allele 2	Allele 1	Allele 2	Allele 1	Allele 2	Allele 1	Allele 2	Allele 1	Allele 2	Allele 1	Allele 2	Allele 1	Allele 2	Allele 1	Allele 2	Allele 1	Allele 2	Allele 1	Allele 2	Allele 1	Allele 2	Allele 1	Allele 2	Allele 1	Allele 2	Allele 1	Allele 2	Allele 1	Allele 2	Allele 1
LCTEEN37/A	G	T	A	A	T	T	A	G	C	C	G	G	A	G	A	G	A	T	C	C	C	G	C	C	C	C	C	G	G	G	T	T	C	C	A	G	A	T	G	G	A	A	C	C	G	G	T	T	C
IFC5[CIV]	G	G	A	C	C	C	G	G	A	C	G	G	A	A	A	G	A	A	C	G	C	C	A	A	C	T	C	C	G	G	C	C	C	T	G	G	T	T	G	G	G	G	C	T	C	C	C	C	C
PA137[PER]	G	T	A	C	C	T	G	G	A	C	G	G	A	G	G	G	A	A	C	C	C	G	C	C	T	T	C	C	G	G	C	C	C	C	G	G	T	T	A	A	A	G	C	C	G	G	C	T	C
ICS1(CEFORTT)	T	T	A	A	C	C	A	G	A	A	G	C	A	G	A	A	A	T	C	G	C	C	A	A	C	T	C	G	C	G	C	C	T	T	A	A	A	A	A	G	G	G	T	T	C	C	T	T	T
ICS43	G	T	A	C	C	T	G	G	A	C	G	C	G	G	A	G	A	A	C	C	C	C	A	A	C	T	C	C	C	G	C	C	C	T	A	G	A	T	G	G	G	G	C	T	C	C	C	T	C
APA4	G	G	C	C	C	C	G	G	A	A	G	G	A	A	G	G	A	A	C	C	C	C	A	A	C	C	C	C	G	G	C	C	C	C	A	A	T	T	G	G	A	A	T	T	C	C	C	C	T
MA12[BRA]	G	T	C	C	C	C	G	G	A	A	G	G	A	G	G	G	A	A	C	C	C	C	A	A	C	C	C	G	G	G	C	C	C	T	A	G	T	T	G	G	A	G	T	T	C	C	C	C	T
LCTEEN62/S-4	G	G	C	C	C	C	G	G	A	A	G	G	A	A	G	G	A	A	C	C	G	G	C	C	T	T	C	C	G	G	C	C	C	C	A	A	T	T	A	A	G	G	T	T	C	C	C	C	T
POUND16/B	T	T	C	C	C	C	G	G	A	C	G	C	G	G	G	G	A	A	C	C	C	G	A	A	C	C	C	G	C	G	C	C	C	C	G	G	T	T	G	G	G	G	C	C	C	G	C	C	C
MAN15/2[BRA]	T	T	C	C	C	T	G	G	A	C	G	C	A	G	G	G	A	A	C	G	C	G	A	C	C	T	C	C	G	G	C	T	C	T	A	G	T	T	A	G	A	A	C	T	C	G	C	T	T
IMC67	T	T	C	C	C	T	G	G	A	C	G	C	A	G	G	G	A	A	C	C	C	G	A	C	C	C	G	G	G	G	T	T	C	C	G	G	T	T	A	G	A	A	C	C	C	C	C	C	C
PA88[PER]	T	T	A	C	C	T	G	G	A	A	G	G	G	G	G	G	A	A	C	C	C	G	A	C	C	T	C	C	G	G	C	C	C	C	G	G	T	T	A	A	A	G	T	T	C	G	C	C	C
PA156[PER]	G	G	A	C	C	C	G	G	A	A	G	G	A	A	G	G	A	A	C	C	C	G	C	C	T	T	C	C	G	G	C	C	C	C	G	G	T	T	A	A	A	G	C	T	C	C	C	T	T
PA70[PER]	G	G	A	A	C	C	G	G	A	A	G	G	A	G	G	G	A	A	C	C	C	G	A	C	C	T	C	C	G	G	C	C	C	C	G	G	T	T	A	A	A	G	C	C	C	C	C	C	C
PA120[PER]	G	T	C	C	C	T	G	G	A	C	G	G	A	A	G	G	A	A	C	C	G	G	C	C	T	T	C	C	G	G	C	C	C	C	G	G	T	T	A	A	A	A	C	T	C	G	C	T	C
SCA6	G	G	C	C	T	T	G	G	C	C	G	G	A	A	G	G	A	A	G	G	C	G	C	C	C	C	G	G	C	G	T	T	C	T	G	G	T	T	G	G	A	G	C	C	G	G	T	T	C
SCA9(CEFORTT)	G	T	A	C	C	C	G	G	A	A	G	C	A	G	G	G	A	T	C	C	G	G	A	A	C	C	G	G	G	G	T	T	C	C	G	G	T	T	G	G	G	G	C	C	G	G	C	T	C
NA32	-	-	-	-	-	-	-	-	-	-	-	-	-	-	-	-	-	-	-	-	-	-	-	-	-	-	-	-	-	-	-	-	-	-	-	-	-	-	-	-	-	-	-	-	-	-	-	-	-
NA33	T	T	C	C	C	C	G	G	A	C	G	C	A	G	G	G	A	A	C	C	G	G	A	A	C	C	C	G	G	G	C	C	C	C	A	G	T	T	G	G	A	G	C	C	G	G	C	C	C
MO81	-	-	-	-	-	-	-	-	-	-	-	-	-	-	-	-	-	-	-	-	-	-	-	-	-	-	-	-	-	-	-	-	-	-	-	-	-	-	-	-	-	-	-	-	-	-	-	-	-
IMC53	-	-	-	-	-	-	-	-	-	-	-	-	-	-	-	-	-	-	-	-	-	-	-	-	-	-	-	-	-	-	-	-	-	-	-	-	-	-	-	-	-	-	-	-	-	-	-	-	-
AMAZ15/15	G	G	C	C	C	C	G	G	A	C	G	G	A	A	G	G	A	A	C	C	C	G	A	A	C	T	C	G	G	G	T	T	C	T	G	G	T	T	G	G	G	G	C	C	C	C	C	C	C
PA127	-	-	-	-	-	-	-	-	-	-	-	-	-	-	-	-	-	-	-	-	-	-	-	-	-	-	-	-	-	-	-	-	-	-	-	-	-	-	-	-	-	-	-	-	-	-	-	-	-
NA149	T	T	C	C	C	C	G	G	A	A	G	G	A	A	G	G	A	A	C	C	G	G	A	A	C	C	C	C	G	G	C	C	C	C	G	G	T	T	G	G	G	G	C	C	C	C	C	C	C
SIAL339	G	T	A	C	C	T	G	G	A	C	G	G	A	G	G	G	A	T	C	C	C	G	A	C	C	T	C	G	G	G	C	C	C	C	G	G	T	T	A	G	G	G	C	T	C	G	C	C	C
SPEC41/6-18	G	G	C	C	C	C	G	G	A	A	G	G	A	A	G	G	A	A	C	C	C	C	A	A	C	C	C	C	G	G	C	C	C	C	A	A	T	T	G	G	A	A	T	T	C	C	C	C	T
FSC13	G	T	A	C	C	C	G	G	A	A	G	G	A	G	G	G	A	T	C	G	C	C	A	A	C	C	G	G	G	G	C	T	C	T	A	G	A	T	A	A	A	A	C	T	C	C	C	C	C
LCTEEN302	T	T	A	A	T	T	A	A	C	C	C	C	G	G	G	G	T	T	G	G	G	G	C	C	C	C	G	G	C	C	T	T	C	C	G	G	T	T	G	G	A	A	C	C	G	G	T	T	C
GU114/P	T	T	A	A	T	T	G	G	A	A	G	G	G	G	G	G	A	A	C	C	C	C	C	C	C	C	C	C	G	G	C	C	C	C	G	G	T	T	A	A	G	G	C	C	G	G	C	C	C
KER6	G	T	A	A	C	T	G	G	A	A	G	G	G	G	G	G	A	A	C	C	C	C	A	C	C	C	C	C	G	G	C	C	C	C	G	G	T	T	A	G	G	G	C	T	C	C	C	C	C
KER3	T	T	C	C	T	T	G	G	A	A	G	G	G	G	G	G	A	A	C	C	C	C	C	C	C	C	C	C	G	G	C	C	C	C	G	G	T	T	A	A	G	G	C	C	C	C	C	C	C
GU133/C	T	T	A	A	T	T	G	G	A	A	G	G	G	G	G	G	A	A	C	C	C	C	A	C	C	C	C	C	G	G	C	C	C	C	G	G	T	T	A	A	G	G	C	C	C	G	C	C	C
GU261/P	T	T	A	A	T	T	G	G	A	A	G	G	G	G	G	G	A	A	C	C	C	C	A	C	C	C	C	C	G	G	C	C	C	C	G	G	T	T	A	A	G	G	C	C	G	G	C	C	C
PA121[PER]	G	T	A	C	C	C	G	G	A	A	G	G	A	A	G	G	A	A	C	C	C	G	C	C	T	T	C	C	G	G	C	C	C	C	G	G	T	T	A	A	A	G	C	T	C	C	C	T	C
PA13[PER]	G	T	C	C	C	T	G	G	C	C	G	G	A	G	G	G	A	A	C	C	C	G	C	C	C	C	C	C	G	G	C	C	C	C	A	A	T	T	A	G	A	G	C	C	G	G	C	T	C
NA26	T	T	A	C	C	T	G	G	A	A	G	C	A	G	G	G	A	T	C	C	G	G	A	C	C	C	G	G	G	G	C	C	C	T	G	G	T	T	G	G	A	G	C	C	C	G	C	C	C
NA232	T	T	C	C	C	C	G	G	A	A	G	G	A	A	G	G	A	A	C	C	G	G	A	A	C	C	C	C	G	G	C	C	C	C	G	G	T	T	G	G	G	G	C	C	G	G	C	C	C
NA399	G	T	C	C	C	C	G	G	A	A	G	G	G	G	A	G	A	T	C	G	C	C	A	A	C	C	G	G	G	G	C	C	C	C	A	G	A	A	G	G	A	G	T	T	C	G	C	C	C
SCA11	G	G	C	C	T	T	G	G	C	C	G	C	A	G	G	G	A	A	G	G	C	C	C	C	C	C	G	G	C	C	T	T	C	C	A	G	T	T	A	G	G	G	C	C	G	G	T	T	C
SCA9	G	T	A	C	C	C	G	G	A	A	G	C	A	G	G	G	A	T	C	C	G	G	A	A	C	C	G	G	G	G	T	T	C	C	G	G	T	T	G	G	G	G	C	C	G	G	C	T	C
U45[PER]	G	T	A	A	T	T	G	G	C	C	G	C	G	G	G	G	A	A	G	G	G	G	C	C	C	C	G	G	C	C	T	T	C	C	A	A	T	T	G	G	A	A	C	C	G	G	T	T	C
U70[PER]	G	G	A	A	T	T	G	G	C	C	G	G	G	G	G	G	A	A	G	G	G	G	C	C	C	C	G	G	C	C	T	T	C	C	A	A	T	T	G	G	A	A	C	C	G	G	T	T	C
IMC60	T	T	A	C	C	C	G	G	A	C	C	C	A	G	G	G	A	A	C	C	C	G	A	A	C	T	G	G	G	G	T	T	C	T	G	G	T	T	A	G	A	A	C	C	C	G	C	C	C
IMC103	T	T	C	C	C	C	G	G	A	C	G	G	A	G	G	G	A	T	C	C	C	G	A	C	C	C	G	G	G	G	C	C	C	C	G	G	T	T	A	G	A	A	C	C	C	C	C	T	C
COCA3370/5[CHA]	T	T	C	C	C	T	G	G	A	A	G	G	A	A	A	G	A	A	C	C	C	G	C	C	C	C	G	G	C	G	T	T	C	C	G	G	T	T	G	G	A	A	C	T	C	C	C	T	T
POUND12/A	G	T	C	C	C	T	G	G	A	C	G	C	A	A	G	G	A	A	C	C	C	C	A	C	C	T	C	G	C	G	T	T	C	C	G	G	T	T	A	G	A	G	C	C	C	C	C	T	C
LCTEEN163/A	T	T	A	A	T	T	A	A	C	C	G	G	G	G	A	G	T	T	C	C	G	G	C	C	C	C	G	G	G	G	T	T	C	C	G	G	T	T	A	G	A	A	C	C	G	G	T	T	C
LCTEEN401	T	T	A	A	T	T	G	G	C	C	G	G	A	G	A	G	T	T	C	C	C	C	C	C	C	C	C	G	C	C	T	T	C	C	G	G	T	T	A	G	A	A	C	C	G	G	T	T	C
LCTEEN261/S-4	T	T	C	C	C	T	A	G	A	C	G	G	A	A	G	G	A	T	C	C	C	G	A	C	C	C	C	G	G	G	T	T	C	C	A	A	A	T	A	G	A	G	C	T	C	G	C	T	C
NAPO25[CHA]	T	T	A	C	T	T	A	A	C	C	C	C	G	G	A	A	T	T	C	C	G	G	C	C	C	C	G	G	G	G	T	T	C	C	G	G	T	T	G	G	A	A	C	C	G	G	T	T	C
RB47[BRA]	T	T	A	C	C	C	G	G	C	C	C	C	A	A	G	G	A	A	G	G	G	G	C	C	C	C	C	C	G	G	T	T	-	-	G	G	T	T	A	G	A	A	C	C	G	G	C	T	T
LCTEEN412	T	T	C	C	T	T	A	G	C	C	G	C	A	A	A	G	A	T	C	C	C	G	C	C	C	C	C	G	C	C	T	T	-	-	G	G	T	T	A	A	A	A	C	C	G	G	T	T	C
EBC148	T	T	C	C	C	C	G	G	A	C	G	C	A	G	G	G	A	A	C	C	G	G	A	A	C	T	G	G	G	G	C	T	C	C	G	G	T	T	A	G	A	A	C	C	C	G	C	C	C
RB46[BRA]	T	T	A	C	C	T	G	G	C	C	C	C	A	A	G	G	A	A	G	G	C	G	A	C	C	C	C	C	G	G	T	T	T	T	G	G	T	T	G	G	A	A	C	C	G	G	C	C	T
ICS1	T	T	A	A	C	C	A	G	A	A	G	C	A	G	A	A	A	T	C	G	C	C	A	A	C	T	C	G	C	G	C	C	T	T	A	A	A	A	A	G	G	G	T	T	C	C	T	T	T
UF676	G	T	A	C	C	T	A	G	A	C	G	C	A	G	A	G	A	T	C	G	C	C	A	A	C	C	C	G	C	G	C	C	C	T	A	G	A	T	A	A	A	G	C	T	C	G	C	T	C
ICS95	G	T	A	C	C	T	A	G	A	C	G	C	G	G	A	A	A	T	C	G	C	C	C	C	C	T	C	G	C	G	C	C	C	T	G	G	A	T	A	G	A	G	C	T	C	G	T	T	C
UF613	G	T	C	C	C	T	A	G	A	C	G	G	A	G	G	G	A	T	C	G	C	C	A	C	C	T	C	C	C	G	C	T	C	T	A	G	T	T	A	G	A	G	C	T	C	C	C	T	C
MO20	-	-	-	-	-	-	-	-	-	-	-	-	-	-	-	-	-	-	-	-	-	-	-	-	-	-	-	-	-	-	-	-	-	-	-	-	-	-	-	-	-	-	-	-	-	-	-	-	-
U26[PER]	-	-	-	-	-	-	-	-	-	-	-	-	-	-	-	-	-	-	-	-	-	-	-	-	-	-	-	-	-	-	-	-	-	-	-	-	-	-	-	-	-	-	-	-	-	-	-	-	-
EET183[ECU]	G	T	C	C	C	T	G	G	A	C	C	C	A	G	A	G	A	T	C	C	C	G	C	C	C	T	C	C	C	G	T	T	C	C	A	G	T	T	G	G	A	G	C	T	G	G	C	T	C
EET19[ECU]	T	T	C	C	C	T	G	G	C	C	G	G	A	G	G	G	A	T	C	C	C	G	C	C	C	T	C	C	C	G	T	T	C	C	G	G	A	T	G	G	A	A	C	T	C	G	T	T	C
EET95[ECU]	G	T	C	C	C	T	G	G	A	C	G	G	A	A	G	G	A	T	C	C	G	G	C	C	C	C	C	C	C	C	T	T	C	C	A	G	T	T	G	G	A	G	C	T	C	G	C	T	C
CRIOLLO21[CRI]	G	T	A	C	C	T	A	G	A	A	G	G	A	G	G	G	A	A	C	G	C	C	A	A	C	T	G	G	C	G	C	C	C	T	A	A	T	T	G	G	A	G	T	T	C	C	C	T	C
CRIOLLO11[CRI]	-	-	-	-	-	-	-	-	-	-	-	-	-	-	-	-	-	-	-	-	-	-	-	-	-	-	-	-	-	-	-	-	-	-	-	-	-	-	-	-	-	-	-	-	-	-	-	-	-
[truncated: 19 more columns]

## Sheet: SBG data for validation
	TcSNP25		TcSNP413		TcSNP606		TcSNP751		TcSNP786		TcSNP852		TcSNP860		TcSNP994		TcSNP1041		TcSNP1350
clone	Allele 1	Allele 2	Allele 1	Allele 2	Allele 1	Allele 2	Allele 1	Allele 2	Allele 1	Allele 2	Allele 1	Allele 2	Allele 1	Allele 2	Allele 1	Allele 2	Allele 1	Allele 2	Allele 1	Allele 2
LCTEEN37/A	C	G	C	C	A	A	T	T	C	G	C	C	A	G	C	T	C	C	A	C
IFC5[CIV]	C	C	C	T	A	A	G	T	C	C	G	G	A	G	T	T	C	C	A	A
PA137[PER]	C	C	C	C	A	A	G	T	C	C	C	G	A	G	C	T	C	C	A	C
ICS1(CEFORTT)	C	C	C	T	H	H	G	T	C	C	G	G	A	A	C	T	C	C	A	A
ICS43	C	C	C	T	H	H	G	T	C	C	G	G	A	G	C	T	C	C	A	A
APA4	C	C	T	T	A	A	T	T	C	C	G	G	G	G	C	C	G	G	A	A
MA12[BRA]	C	C	C	T	A	A	T	T	C	C	G	G	G	G	C	T	C	C	C	C
LCTEEN62/S-4	-	-	-	-	-	-	-	-	-	-	-	-	-	-	-	-	-	-	-	-
POUND16/B	C	C	C	T	H	H	T	T	C	C	G	G	G	G	T	T	C	G	A	C
MAN15/2[BRA]	C	C	C	T	A	A	G	T	C	C	G	G	A	G	C	T	C	G	C	C
IMC67	-	-	-	-	-	-	-	-	-	-	-	-	-	-	-	-	-	-	-	-
PA88[PER]	C	C	T	T	A	A	G	T	C	C	C	C	G	G	C	T	C	C	C	C
PA156[PER]	C	C	T	T	A	A	T	T	C	C	C	C	G	G	C	C	C	C	C	C
PA70[PER]	C	C	T	T	A	A	-	-	C	C	C	C	G	G	C	C	C	C	A	C
PA120[PER]	-	-	-	-	-	-	-	-	-	-	-	-	-	-	-	-	-	-	-	-
SCA6	G	G	C	C	H	H	T	T	G	G	C	C	A	A	C	C	C	G	C	C
SCA9(CEFORTT)	-	-	-	-	-	-	-	-	-	-	-	-	-	-	-	-	-	-	-	-
NA32	-	-	-	-	-	-	-	-	-	-	-	-	-	-	-	-	-	-	-	-
NA33	-	-	-	-	-	-	-	-	-	-	-	-	-	-	-	-	-	-	-	-
MO81	-	-	-	-	-	-	-	-	-	-	-	-	-	-	-	-	-	-	-	-
IMC53	-	-	-	-	-	-	-	-	-	-	-	-	-	-	-	-	-	-	-	-
AMAZ15/15	C	C	T	T	A	A	T	T	C	C	C	G	A	A	C	C	G	G	C	C
PA127	-	-	-	-	-	-	-	-	-	-	-	-	-	-	-	-	-	-	-	-
NA149	C	C	C	C	A	A	T	T	C	C	G	G	G	G	T	T	C	C	C	C
SIAL339	C	C	T	T	A	A	T	T	C	C	G	G	G	G	T	T	C	C	A	C
SPEC41/6-18	C	C	T	T	A	A	T	T	C	C	G	G	G	G	C	C	G	G	A	A
FSC13	C	C	C	T	H	H	G	T	C	C	C	G	A	G	C	T	C	G	A	C
LCTEEN302	G	G	C	C	A	A	G	T	C	C	C	C	G	G	C	T	C	C	A	A
GU114/P	C	C	T	T	A	A	G	G	C	C	G	G	G	G	C	C	C	C	C	C
KER6	C	C	T	T	A	A	T	T	C	C	G	G	G	G	C	C	C	C	A	C
KER3	C	C	T	T	A	A	T	T	C	C	G	G	G	G	C	C	C	C	C	C
GU133/C	C	C	T	T	A	A	G	G	C	C	G	G	G	G	C	C	C	C	C	C
GU261/P	C	C	T	T	A	A	G	G	C	C	G	G	G	G	C	C	C	C	C	C
PA121[PER]	C	C	C	T	A	A	T	T	C	C	C	G	G	G	T	T	C	C	A	C
PA13[PER]	C	C	C	T	A	A	G	T	C	C	C	C	A	G	C	T	C	C	C	C
NA26	C	C	C	T	A	A	T	T	C	C	G	G	G	G	C	T	C	G	C	C
NA232	C	C	C	C	A	A	T	T	C	C	G	G	G	G	T	T	C	C	A	C
NA399	C	C	C	C	A	A	T	T	C	C	G	G	G	G	T	T	C	C	A	A
SCA11	C	C	C	T	A	A	T	T	C	C	G	G	G	G	C	T	C	G	A	C
SCA9	C	C	C	T	A	A	T	T	C	C	G	G	G	G	C	T	C	G	A	C
U45[PER]	C	C	C	C	G	G	T	T	C	C	C	C	A	A	C	C	C	C	A	C
U70[PER]	C	C	C	C	G	G	T	T	C	C	C	C	A	A	C	C	C	C	A	C
IMC60	C	C	C	C	H	H	T	T	C	C	C	G	G	G	T	T	C	C	C	C
IMC103	C	C	C	C	G	G	T	T	C	C	G	G	G	G	T	T	C	G	C	C
COCA3370/5[CHA]	C	G	T	T	G	G	T	T	C	C	G	G	A	G	C	T	C	G	A	A
POUND12/A	C	C	C	C	A	A	T	T	C	C	G	G	A	G	C	C	C	C	C	C
LCTEEN163/A	C	G	C	C	H	H	T	T	C	C	C	C	A	A	T	T	C	C	A	A
LCTEEN401	C	C	C	C	A	A	T	T	C	C	C	C	A	G	C	C	C	C	A	A
LCTEEN261/S-4	C	C	C	T	A	A	T	T	C	C	C	G	A	G	T	T	C	C	A	A
NAPO25[CHA]	C	C	C	C	H	H	T	T	C	C	C	C	G	G	T	T	C	C	A	A
RB47[BRA]	C	C	C	C	A	A	G	G	C	C	G	G	A	A	C	C	C	G	A	A
LCTEEN412	C	C	C	C	G	G	T	T	C	C	C	G	A	A	C	C	C	C	A	A
EBC148	C	C	C	C	A	A	T	T	C	C	G	G	G	G	T	T	C	G	C	C
RB46[BRA]	C	C	C	C	A	A	G	G	C	C	G	G	A	A	C	C	C	G	A	A
ICS1	C	C	C	T	G	G	G	T	C	C	G	G	A	G	T	T	C	C	A	A
UF676	C	C	C	T	H	H	G	T	C	C	G	G	A	G	C	T	C	C	A	A
ICS95	-	-	C	T	H	H	G	T	C	C	G	G	A	G	C	T	C	C	A	A
UF613	-	-	C	T	A	A	T	T	C	C	C	G	A	G	T	T	C	C	A	C
MO20	-	-	-	-	-	-	-	-	-	-	-	-	-	-	-	-	-	-	-	-
U26[PER]	-	-	-	-	-	-	-	-	-	-	-	-	-	-	-	-	-	-	-	-
EET183[ECU]	C	C	C	C	A	A	T	T	C	C	C	G	A	G	T	T	C	C	A	C
EET19[ECU]	C	C	C	C	A	A	G	T	C	C	C	G	A	A	T	T	C	C	A	C
EET95[ECU]	C	C	C	T	A	A	T	T	C	C	C	G	A	G	T	T	C	C	A	C
CRIOLLO21[CRI]	C	C	T	T	A	A	T	T	C	C	G	G	A	G	C	T	C	C	C	C
CRIOLLO11[CRI]	-	-	-	-	-	-	-	-	-	-	-	-	-	-	-	-	-	-	-	-

## Sheet: DMAS qPCR screening
	TcSNP25		TcSNP139		TcSNP144		TcSNP151		TcSNP174		TcSNP193		TcSNP226		TcSNP230		TcSNP364		TcSNP372		TcSNP413		TcSNP448		TcSNP577		TcSNP591		TcSNP602		TcSNP606		TcSNP751		TcSNP786		TcSNP852		TcSNP860		TcSNP872		TcSNP878		TcSNP891		TcSNP994		TcSNP1041
clone	Allele 1	Allele 2	Allele 1	Allele 2	Allele 1	Allele 2	Allele 1	Allele 2	Allele 1	Allele 2	Allele 1	Allele 2	Allele 1	Allele 2	Allele 1	Allele 2	Allele 1	Allele 2	Allele 1	Allele 2	Allele 1	Allele 2	Allele 1	Allele 2	Allele 1	Allele 2	Allele 1	Allele 2	Allele 1	Allele 2	Allele 1	Allele 2	Allele 1	Allele 2	Allele 1	Allele 2	Allele 1	Allele 2	Allele 1	Allele 2	Allele 1	Allele 2	Allele 1	Allele 2	Allele 1	Allele 2	Allele 1	Allele 2	Allele 1
LCTEEN37/A	C	G	G	T	A	A	T	T	A	G	A	C	G	G	A	G	A	G	A	T	C	C	C	C	C	G	C	C	C	C	A	A	T	T	C	G	C	C	G	A	C	G	G	C	T	T	C	T	C
IFC5[CIV]	C	C	G	G	A	C	C	C	G	G	A	C	G	G	A	A	A	G	A	A	C	T	C	G	C	C	A	C	C	T	A	A	G	T	C	C	G	G	G	A	C	C	G	G	C	C	T	T	C
PA137[PER]	C	C	G	T	A	C	C	T	G	G	A	C	G	G	A	G	G	G	A	A	C	C	C	C	C	G	C	C	T	T	A	A	G	T	C	C	C	G	G	A	C	C	G	G	C	C	C	T	C
ICS1(CEFORTT)	C	G	T	T	C	C	C	T	A	G	A	C	C	G	A	G	A	G	T	T	C	T	G	G	C	C	C	C	C	C	A	G	G	T	C	C	G	G	G	A	C	G	G	G	C	T	C	T	C
ICS43	C	C	G	T	A	C	C	T	G	G	A	C	C	G	G	G	A	G	A	A	C	T	C	C	C	C	A	A	C	T	A	G	G	T	C	C	G	G	G	A	C	C	G	C	C	C	C	T	C
APA4	C	C	G	G	C	C	C	C	G	G	A	A	G	G	A	A	G	G	A	A	T	T	C	C	C	C	A	A	C	C	A	A	T	T	C	C	G	G	G	G	C	C	G	G	C	C	C	C	G
MA12[BRA]	C	C	G	T	C	C	C	C	G	G	A	A	G	G	A	G	G	G	A	A	C	T	C	C	C	C	A	A	C	C	A	A	T	T	C	C	G	G	G	G	C	G	G	G	C	C	C	T	C
LCTEEN62/S-4	C	C	T	T	A	A	C	T	G	G	A	A	G	G	A	G	G	G	A	A	C	C	C	C	C	G	A	C	C	C	A	G	T	T	C	C	G	G	G	G	C	G	G	G	C	C	C	C	C
POUND16/B	C	C	T	T	C	C	C	C	G	G	A	C	C	G	G	G	G	G	A	A	C	T	C	C	C	G	A	A	C	C	A	G	T	T	C	C	G	G	G	G	C	G	G	C	C	C	T	T	C
MAN15/2[BRA]	C	C	T	T	C	C	C	T	G	G	A	C	C	G	A	G	G	G	A	A	C	T	C	C	C	G	A	C	C	T	A	A	G	T	C	C	G	G	G	A	C	C	G	G	C	T	C	T	C
IMC67	C	C	G	T	A	A	C	T	G	G	A	C	G	G	A	A	G	G	A	T	C	T	C	C	G	G	A	C	C	C	A	A	G	T	C	C	G	G	G	G	C	G	G	G	C	C	C	C	C
PA88[PER]	C	C	T	T	A	C	C	T	G	G	A	A	G	G	G	G	G	G	A	A	T	T	C	C	C	G	A	C	C	T	A	A	G	T	C	C	C	C	G	G	C	C	G	G	C	C	C	T	C
PA156[PER]	C	C	G	G	A	C	C	C	G	G	A	A	G	G	A	A	G	G	A	A	T	T	C	C	C	G	C	C	T	T	A	A	T	T	C	C	C	C	G	G	C	C	G	G	C	C	C	C	C
PA70[PER]	C	C	G	G	A	A	C	C	G	G	A	A	G	G	A	G	G	G	A	A	T	T	C	C	C	G	A	C	C	T	A	A	T	T	C	C	C	C	G	G	C	C	G	G	C	C	C	C	C
PA120[PER]	C	G	G	T	A	A	T	T	G	G	A	C	G	G	A	A	G	G	A	A	C	T	C	C	C	G	C	C	C	C	A	G	G	T	C	G	C	G	G	A	C	G	G	G	C	T	C	T	C
SCA6	G	G	G	G	C	C	T	T	G	G	C	C	G	G	A	A	G	G	A	A	C	C	G	G	C	G	C	C	C	C	A	G	T	T	G	G	C	C	A	A	G	G	G	C	T	T	C	C	C
SCA9(CEFORTT)	C	G	G	G	C	C	C	T	-	-	-	-	G	G	A	G	A	G	A	A	C	C	C	C	C	G	C	C	C	T	G	G	T	T	C	G	C	G	A	A	G	G	G	C	C	T	C	T	C
NA32	C	C	T	T	A	C	C	T	G	G	A	A	C	G	A	G	G	G	A	T	C	T	C	C	G	G	A	A	C	C	A	A	T	T	C	C	G	G	G	G	G	G	G	G	C	C	C	T	C
NA33	C	C	G	T	A	C	C	T	G	G	A	C	G	G	G	G	G	G	A	T	C	C	C	G	G	G	A	C	C	C	A	A	T	T	C	C	C	G	G	G	C	C	G	C	C	T	C	T	C
MO81	C	C	T	T	C	C	C	T	G	G	A	C	G	G	G	G	G	G	A	A	T	T	C	C	C	G	C	C	T	T	A	A	T	T	C	C	C	G	G	A	C	C	G	G	C	C	T	T	C
IMC53	C	C	T	T	C	C	C	T	G	G	A	C	G	G	G	G	G	G	A	T	C	C	C	C	G	G	A	C	C	C	A	G	T	T	C	C	G	G	G	A	G	G	G	G	C	T	T	T	C
AMAZ15/15	C	G	G	G	C	C	C	C	G	G	A	C	G	G	A	A	G	G	A	A	T	T	C	C	C	G	A	A	C	T	A	A	T	T	C	C	C	G	A	A	C	G	G	G	T	T	C	C	G
PA127	C	C	G	G	A	C	C	C	G	G	A	A	G	G	A	G	G	G	A	A	C	T	C	C	C	G	C	C	T	T	A	A	G	G	C	C	G	G	A	A	C	C	G	G	C	C	C	T	C
NA149	C	C	T	T	C	C	C	C	G	G	A	A	G	G	A	A	G	G	A	A	C	C	C	C	G	G	A	A	C	C	A	A	T	T	C	C	G	G	G	G	C	C	G	G	C	C	T	T	C
SIAL339	C	C	G	T	A	C	C	T	G	G	A	C	G	G	A	G	G	G	A	T	T	T	C	C	C	G	A	C	C	T	A	A	T	T	C	C	G	G	G	G	C	G	G	G	C	C	T	T	C
SPEC41/6-18	C	C	G	G	C	C	C	C	G	G	A	A	G	G	A	A	G	G	A	A	T	T	C	C	C	C	A	A	C	C	A	A	T	T	C	C	G	G	G	G	C	C	G	G	C	C	C	C	G
FSC13	C	C	G	T	A	C	C	C	G	G	A	A	G	G	A	G	G	G	A	T	C	T	C	G	C	C	A	A	C	C	A	G	G	T	C	C	C	G	G	A	G	G	G	G	C	T	C	T	C
LCTEEN302	G	G	T	T	A	A	T	T	A	A	C	C	C	C	G	G	G	G	T	T	C	C	G	G	G	G	C	C	C	C	A	A	G	T	C	C	C	C	G	G	G	G	C	C	T	T	C	T	C
GU114/P	C	C	T	T	A	A	T	T	G	G	A	A	G	G	G	G	G	G	A	A	T	T	C	C	C	C	C	C	C	C	A	A	G	G	C	C	G	G	G	G	C	C	G	G	C	C	C	C	C
KER6	C	C	G	T	A	A	C	T	G	G	A	A	G	G	G	G	G	G	A	A	T	T	C	C	C	C	A	C	C	C	A	A	T	T	C	C	G	G	G	G	C	C	G	G	C	C	C	C	C
KER3	C	C	T	T	C	C	T	T	G	G	A	A	G	G	G	G	G	G	A	A	T	T	C	C	C	C	C	C	C	C	A	A	T	T	C	C	G	G	G	G	C	C	G	G	C	C	C	C	C
GU133/C	C	C	T	T	A	A	T	T	G	G	A	A	G	G	G	G	G	G	A	A	T	T	C	C	C	C	A	C	C	C	A	A	G	G	C	C	G	G	G	G	C	C	G	G	C	C	C	C	C
GU261/P	-	-	T	T	A	A	T	T	G	G	A	A	G	G	G	G	G	G	A	A	T	T	C	C	C	C	A	C	C	C	A	A	G	G	C	C	G	G	G	G	C	C	G	G	C	C	C	C	C
PA121[PER]	-	-	G	T	A	C	C	C	G	G	A	A	G	G	A	A	G	G	A	A	C	T	C	C	C	G	C	C	T	T	A	A	T	T	C	C	C	G	G	G	C	C	G	G	C	C	T	T	C
PA13[PER]	C	C	G	T	C	C	C	T	G	G	C	C	G	G	A	G	G	G	A	A	C	T	C	C	C	G	C	C	C	C	A	A	G	T	C	C	C	C	G	A	C	C	G	G	C	C	C	T	C
NA26	C	C	T	T	A	C	C	T	G	G	A	A	C	G	A	G	G	G	A	T	C	T	C	C	G	G	A	C	C	C	A	A	T	T	C	C	G	G	G	G	G	G	G	G	C	C	C	T	C
NA232	C	C	T	T	C	C	C	C	G	G	A	A	G	G	A	A	G	G	A	A	C	C	C	C	G	G	A	A	C	C	A	A	T	T	C	C	G	G	G	G	C	C	G	G	C	C	T	T	C
NA399	C	C	T	T	C	C	C	C	G	G	A	A	C	G	A	G	G	G	A	A	C	C	C	C	G	G	A	C	C	C	A	A	T	T	C	C	G	G	G	G	C	G	G	G	C	C	T	T	C
SCA11	C	C	G	T	A	C	C	C	G	G	A	A	C	G	A	G	G	G	A	T	C	T	C	C	G	G	A	A	C	C	A	A	T	T	C	C	G	G	G	G	G	G	G	G	C	T	C	T	C
SCA9	C	C	G	T	A	C	C	C	G	G	A	A	C	G	A	G	G	G	A	T	C	T	C	C	G	G	A	A	C	C	A	A	T	T	C	C	G	G	G	G	G	G	G	G	C	T	C	T	C
U45[PER]	C	C	G	G	A	A	T	T	G	G	C	C	G	G	G	G	G	G	A	A	C	C	G	G	G	G	C	C	C	C	G	G	T	T	C	C	C	C	A	A	G	G	G	C	T	T	C	C	C
U70[PER]	C	C	G	G	A	A	T	T	G	G	C	C	G	G	G	G	G	G	A	A	C	C	G	G	G	G	C	C	C	C	G	G	T	T	C	C	C	C	-	-	G	G	G	C	T	T	C	C	C
IMC60	C	C	T	T	A	C	C	C	G	G	A	C	C	C	A	G	G	G	A	A	C	C	C	C	C	G	A	A	C	T	A	G	T	T	C	C	C	G	G	G	G	G	G	G	C	T	T	T	C
IMC103	C	C	T	T	C	C	C	C	G	G	A	C	G	G	A	G	G	G	A	T	C	C	C	C	C	G	A	C	C	C	G	G	T	T	C	C	G	G	G	G	G	G	G	G	C	C	T	T	C
COCA3370/5[CHA]	C	G	T	T	C	C	C	T	G	G	A	A	G	G	A	A	A	G	A	A	T	T	C	C	C	G	C	C	C	C	G	G	T	T	C	C	G	G	G	A	G	G	G	C	C	T	C	T	C
POUND12/A	C	C	G	T	C	C	C	T	G	G	A	C	C	G	A	A	G	G	A	A	C	C	C	C	C	C	A	C	C	T	A	A	T	T	C	C	G	G	G	A	C	G	G	C	T	T	C	C	C
LCTEEN163/A	C	G	T	T	A	A	T	T	A	A	C	C	C	G	G	G	A	G	T	T	C	C	C	C	G	G	C	C	C	C	A	G	T	T	C	C	C	C	A	A	G	G	G	C	T	T	T	T	C
LCTEEN401	C	C	T	T	A	A	T	T	G	G	C	C	G	G	A	G	A	G	T	T	C	C	C	C	C	C	C	C	C	C	A	A	T	T	C	C	C	C	G	A	C	G	C	C	T	T	C	C	C
LCTEEN261/S-4	C	C	T	T	C	C	C	T	A	G	A	C	G	G	A	A	G	G	A	T	C	T	C	C	C	G	A	C	C	C	A	A	T	T	C	C	C	G	G	A	C	G	G	C	C	T	T	T	C
NAPO25[CHA]	C	C	T	T	A	C	T	T	A	A	C	C	C	C	G	G	A	A	T	T	C	C	C	C	G	G	C	C	C	C	A	G	T	T	C	C	C	C	G	G	G	G	G	C	T	T	T	T	C
RB47[BRA]	C	C	T	T	A	C	C	C	G	G	C	C	C	C	A	A	G	G	A	A	C	C	G	G	G	G	C	C	C	C	A	A	G	G	C	C	G	G	A	A	C	C	G	G	T	T	C	C	C
LCTEEN412	C	G	T	T	C	C	T	T	A	G	C	C	C	G	A	A	A	G	A	T	C	C	C	C	C	G	C	C	C	C	G	G	T	T	C	C	C	G	A	A	C	G	G	C	T	T	C	C	C
EBC148	C	C	T	T	C	C	C	C	G	G	A	C	C	G	A	G	G	G	A	A	C	C	C	C	G	G	A	A	C	T	A	A	T	T	C	C	G	G	G	G	G	G	G	G	C	T	T	T	C
RB46[BRA]	C	C	T	T	A	C	C	T	G	G	C	C	C	C	A	A	G	G	A	A	C	C	G	G	C	G	A	C	C	C	A	A	G	G	C	C	G	G	A	A	C	C	G	G	T	T	C	C	C
ICS1	C	C	T	T	A	A	C	C	A	G	A	A	C	G	A	G	A	A	A	T	C	T	C	G	C	C	A	C	C	T	G	G	G	T	C	C	G	G	G	A	C	G	G	C	C	C	T	T	C
UF676	C	C	G	T	A	C	C	T	A	G	A	C	C	G	A	G	A	G	A	T	C	T	C	G	C	C	A	C	C	C	A	G	G	T	C	C	G	G	G	A	C	G	G	C	C	C	C	T	C
ICS95	C	C	G	T	A	C	C	T	A	G	A	C	C	G	G	G	A	A	A	T	C	T	C	G	C	C	C	C	C	T	A	G	G	T	C	C	G	G	G	A	C	G	G	C	C	C	C	T	C
UF613	C	G	G	T	C	C	C	T	A	G	A	C	G	G	A	G	G	G	A	T	C	T	C	G	C	C	A	C	C	T	A	A	T	T	C	C	C	G	G	A	C	C	G	C	C	T	T	T	C
MO20	C	G	G	T	C	C	C	T	G	G	A	C	G	G	A	G	A	G	A	A	C	C	C	C	C	G	C	C	C	T	G	G	T	T	C	G	C	G	A	A	C	G	G	C	C	T	C	T	C
U26[PER]	C	C	G	T	A	A	T	T	G	G	C	C	C	C	A	G	G	G	T	T	C	C	G	G	G	G	C	C	C	C	G	G	T	T	C	C	C	C	A	A	G	G	G	C	T	T	T	T	C
EET183[ECU]	C	G	G	T	C	C	C	T	G	G	A	C	C	C	A	G	A	G	A	T	C	C	C	C	C	G	C	C	C	T	A	A	T	T	C	C	C	G	G	A	C	C	G	C	C	T	T	T	C
EET19[ECU]	C	G	T	T	C	C	C	T	G	G	C	C	G	G	A	G	G	G	A	T	C	C	C	C	C	G	C	C	C	T	A	A	G	T	C	C	C	G	A	A	C	C	G	C	C	T	T	T	C
EET95[ECU]	C	G	G	T	C	C	C	T	G	G	A	C	G	G	A	A	G	G	A	T	C	T	C	C	C	G	C	C	C	C	A	A	T	T	C	C	C	G	G	A	C	C	G	C	C	T	T	T	C
CRIOLLO21[CRI]	C	C	G	T	A	C	C	T	A	G	A	A	G	G	A	G	G	G	A	A	T	T	C	G	C	C	A	A	C	T	A	A	T	T	C	C	G	G	G	A	G	G	G	C	C	C	C	T	C
CRIOLLO11[CRI]	C	C	G	T	C	C	C	C	A	A	C	C	C	C	A	G	A	G	A	T	C	C	C	G	C	C	C	C	C	C	A	A	T	T	C	C	G	G	G	G	G	G	G	G	C	C	T	T	C
[truncated: 39 more columns]
