# Supplementary material for: The development of a novel SNP genotyping assay to differentiate cacao clones
Source: Sci Rep. 2019 Jul 2;9:9512. doi: 10.1038/s41598-019-45884-8 (PMC6606624; doi:10.1038/s41598-019-45884-8)
Supplement: Supplementary file 6 — Supplementary Dataset 6 [file 41598_2019_45884_MOESM6_ESM.xlsx]

## Sheet: Confidence interval
SNP marker	Reference type (ICGD/ SBG)	N	Sample amount true to type	P	1.96*((P*(1-P))/N)^1/2	95% confidence interval
TcSNP139	ICGD	50	50	1	0	1±0
TcSNP144	ICGD	50	50	1	0	1±0
TcSNP151	ICGD	50	50	1	0	1±0
TcSNP174	ICGD + SBG	50	49	0.98	0.038806	0.98±0.04
TcSNP193	ICGD	50	49	0.98	0.038806	0.98±0.04
TcSNP226	ICGD + SBG	50	46	0.92	0.0751986	0.92±0.08
TcSNP230	ICGD	50	50	1	0	1±0
TcSNP364	ICGD+SBG	50	49	0.98	0.038806	0.98±0.04
TcSNP372	ICGD	50	50	1	0	1±0
TcSNP413	SBG	50	50	1	0	1±0
TcSNP448	ICGD + SBG	50	49	0.98	0.038806	0.98±0.04
TcSNP577	ICGD	50	49	0.98	0.038806	0.98±0.04
TcSNP591	ICGD	50	43	0.86	0.0961799	0.86±0.1
TcSNP602	ICGD + SBG	50	50	1	0	1±0
TcSNP606	SBG	50	50	1	0	1±0
TcSNP751	SBG	50	49	0.98	0.038806	0.98±0.04
TcSNP786	SBG	50	50	1	0	1±0
TcSNP852	SBG	50	50	1	0	1±0
TcSNP860	SBG	50	49	0.98	0.038806	0.98±0.04
TcSNP872	ICGD	50	50	1	0	1±0
TcSNP878	ICGD	50	42	0.84	0.101618	0.84±0.1
TcSNP891	ICGD + SBG	50	43	0.86	0.0961799	0.86±0.1
TcSNP994	SBG	50	50	1	0	1±0
TcSNP1041	SBG	50	50	1	0	1±0
TcSNP1060	ICGD + SBG	50	48	0.96	0.0543171	0.96±0.05
TcSNP1111	ICGD + SBG	50	50	1	0	1±0
TcSNP1126	ICGD + SBG	50	50	1	0	1±0
TcSNP1280	ICGD + SBG	50	50	1	0	1±0
TcSNP1331	ICGD + SBG	50	50	1	0	1±0
TcSNP1439	ICGD + SBG	50	50	1	0	1±0
TcSNP1458	ICGD	50	49	0.98	0.038806	0.98±0.04
Tcm002s00644224	ICGD + SBG	50	50	1	0	1±0
Tcm002s34015437	ICGD	50	50	1	0	1±0
Tcm002s29938429	ICGD	50	50	1	0	1±0
Tcm003s12502217	ICGD	50	49	0.98	0.038806	0.98±0.04
Tcm003s20315420	ICGD	50	50	1	0	1±0
Tcm003s05554949	ICGD + SBG	50	48	0.96	0.0543171	0.96±0.05
Tcm003s27807955	ICGD	50	50	1	0	1±0
Tcm006s26507164	ICGD	50	49	0.98	0.038806	0.98±0.04
Tcm008s17168944	ICGD	50	50	1	0	1±0
Tcm009s28255143	ICGD + SBG	50	49	0.98	0.038806	0.98±0.04
Tcm009s41415628	ICGD + SBG	50	50	1	0	1±0
Average				0.980476	0.0215399	0.98±0.02
